# Supplementary material for: Within-Population Genome Size Variation is Mediated by Multiple Genomic Elements That Segregate Independently during Meiosis
Source: Genome Biol Evol. 2019 Nov 19;11(12):3424–35. doi: 10.1093/gbe/evz253 (PMC7145553; doi:10.1093/gbe/evz253)
Supplement: evz253_Supplementary_Data [file evz253_supplementary_data.zip]

Archive with 2 entries (2 files):
- SupplementaryInformation.docx
- Supplementary_File_SuppTables_1_2_3_version2_1.xlsx
