# Supplementary material for: Within-Population Genome Size Variation is Mediated by Multiple Genomic Elements That Segregate Independently during Meiosis
Source: Genome Biol Evol. 2019 Nov 19;11(12):3424–35. doi: 10.1093/gbe/evz253 (PMC7145553; doi:10.1093/gbe/evz253)
Supplement: evz253_Supplementary_Data [file evz253_supplementary_data.zip › Supplementary_File_SuppTables_1_2_3_version2_1.xlsx]

## Sheet: Supplementary table 1
Clone	Category	2C genome size (Mbp)	CV	# samples
ohj1	naturalpopulation	490	0	1
ohj10	naturalpopulation	454	0.64	3
ohj100	naturalpopulation	492	0	1
ohj101	naturalpopulation	480	1.28	2
ohj102	naturalpopulation	552	3.8	4
ohj103	naturalpopulation	464	2.25	4
ohj104	naturalpopulation	462	2.64	4
ohj105	naturalpopulation	520	1.16	4
ohj106	naturalpopulation	530	1.31	4
ohj107	naturalpopulation	526	0.96	4
ohj108	naturalpopulation	512	3.65	5
ohj109	naturalpopulation	530	0.86	3
ohj11	naturalpopulation	464	0	1
ohj110	naturalpopulation	528	0.56	3
ohj111	naturalpopulation	510	1.81	3
ohj13	naturalpopulation	536	1.99	12
ohj21	naturalpopulation	454	0	1
ohj22	naturalpopulation	412	1.74	10
ohj23	naturalpopulation	446	0	1
ohj24	naturalpopulation	490	0	1
ohj25	naturalpopulation	528	0	1
ohj26	naturalpopulation	470	0	1
ohj34	naturalpopulation	492	0	1
ohj38	naturalpopulation	480	0	1
ohj4	naturalpopulation	442	2.16	3
ohj40	naturalpopulation	514	0	1
ohj43	naturalpopulation	514	1.45	2
ohj45	naturalpopulation	432	0	1
ohj47	naturalpopulation	476	0	1
ohj48	naturalpopulation	544	0	1
ohj49	naturalpopulation	486	0	1
ohj50	naturalpopulation	462	0	1
ohj6	naturalpopulation	504	0	1
ohj60	naturalpopulation	470	1.02	3
ohj61	naturalpopulation	452	0.08	2
ohj62	naturalpopulation	508	1.26	3
ohj64	naturalpopulation	480	1.18	2
ohj65	naturalpopulation	510	0.29	3
ohj66	naturalpopulation	546	0.56	5
ohj67	naturalpopulation	548	0.61	6
ohj68	naturalpopulation	432	0.5	5
ohj69	naturalpopulation	452	0.87	4
ohj7	naturalpopulation	532	2.43	13
ohj70	naturalpopulation	510	1.25	3
ohj71	naturalpopulation	468	2.34	4
ohj72	naturalpopulation	798	3.31	7
ohj73	naturalpopulation	416	1.77	4
ohj74	naturalpopulation	464	1.71	5
ohj75	naturalpopulation	508	1.63	5
ohj76	naturalpopulation	474	0.64	3
ohj77	naturalpopulation	472	1.59	3
ohj78	naturalpopulation	510	2.83	5
ohj79	naturalpopulation	520	3.98	5
ohj8	naturalpopulation	438	2.01	6
ohj80	naturalpopulation	480	0.57	4
ohj81	naturalpopulation	460	0.56	3
ohj82	naturalpopulation	404	2.36	4
ohj83	naturalpopulation	482	1.41	4
ohj84	naturalpopulation	526	0.65	3
ohj85	naturalpopulation	460	0.96	3
ohj86	naturalpopulation	422	2.32	5
ohj87	naturalpopulation	470	1.05	2
ohj88	naturalpopulation	418	1.9	3
ohj89	naturalpopulation	508	2.05	3
ohj90	naturalpopulation	486	0.47	3
ohj91	naturalpopulation	462	0.31	2
ohj92	naturalpopulation	504	3.3	4
ohj93	naturalpopulation	454	1.35	3
ohj94	naturalpopulation	534	1.59	3
ohj95	naturalpopulation	424	3.43	3
ohj96	naturalpopulation	492	1.68	3
ohj97	naturalpopulation	470	0.62	2
ohj98	naturalpopulation	504	1.78	4
ohj99	naturalpopulation	504	1.44	2
rl1	naturalpopulation	430	0.18	3
rl10	naturalpopulation	450	0.57	3
rl11	naturalpopulation	492	0.87	3
rl12	naturalpopulation	438	0.98	3
rl13	naturalpopulation	468	2.19	3
rl14	naturalpopulation	448	1.86	3
rl15	naturalpopulation	446	1.94	2
rl16	naturalpopulation	480	0.42	3
rl17	naturalpopulation	492	1.03	2
rl18	naturalpopulation	478	0.99	2
rl19	naturalpopulation	498	0.4	3
rl2	naturalpopulation	532	0.4	3
rl20	naturalpopulation	488	0.89	3
rl21	naturalpopulation	466	1.02	3
rl22	naturalpopulation	500	3.57	4
rl23	naturalpopulation	432	1.25	3
rl24	naturalpopulation	512	1.75	3
rl25	naturalpopulation	448	1.14	3
rl26	naturalpopulation	448	1.47	3
rl27	naturalpopulation	466	1.78	3
rl28	naturalpopulation	436	0.75	3
rl29	naturalpopulation	434	2.11	3
rl3	naturalpopulation	482	0.73	3
rl4	naturalpopulation	466	0.2	3
rl5	naturalpopulation	498	2.03	5
rl6	naturalpopulation	482	0.51	3
rl7	naturalpopulation	470	2.74	5
rl8	naturalpopulation	480	3.47	6
rl9	naturalpopulation	470	2.12	3
nakuru10	naturalpopulation	424	2.01	2
nakuru11	naturalpopulation	434	1.97	2
nakuru13	naturalpopulation	426	1.66	2
nakuru14	naturalpopulation	430	0.53	2
nakuru3	naturalpopulation	434	0.71	2
nakuru4	naturalpopulation	438	2.03	2
nakuru5	naturalpopulation	416	2.72	2
nakuru6	naturalpopulation	434	0.11	2
nakuru7	naturalpopulation	414	3.38	2
nakuru8	naturalpopulation	436	0.64	2
nakuru9	naturalpopulation	410	0.78	2
mnchu008	naturalpopulation	742	0.87	5
mnchu024	naturalpopulation	646	1.9	6
ohj22i1n1	selfed	410	1.41	2
ohj22i1n3	selfed	408	2.89	4
ohj22i1n4	selfed	402	1.71	4
ohj22i1n5	selfed	406	0.83	4
ohj22i1n6	selfed	408	0.41	4
ohj22i1n7	selfed	426	0.14	2
ohj22i2n1	selfed	430	4.14	2
ohj22i2n10	selfed	432	0.73	3
ohj22i2n11	selfed	432	2.9	3
ohj22i2n12	selfed	434	1.33	3
ohj22i2n13	selfed	440	2.19	3
ohj22i2n14	selfed	436	1.12	3
ohj22i2n3	selfed	436	2.59	2
ohj22i2n5	selfed	416	0.56	2
ohj22i2n8	selfed	444	1.04	2
ohj22i2n9	selfed	424	0.45	2
ohj22i3n1	selfed	438	1.34	3
ohj22i3n13	selfed	424	0.33	4
ohj22i3n14	selfed	420	1.49	5
ohj22i3n15	selfed	418	0.65	4
ohj22i3n19	selfed	424	1.33	5
ohj22i3n2	selfed	436	0.38	2
ohj22i3n3	selfed	442	0.89	3
ohj22i3n4	selfed	424	1.17	3
ohj22i3n5	selfed	430	0.18	3
ohj22i3n6	selfed	436	0	1
ohj22i4n2	selfed	434	0	1
ohj7i1n1	selfed	554	0.49	4
ohj7i1n2	selfed	550	0	1
ohj7i1n3	selfed	564	1.59	4
ohj7i1n4	selfed	534	1.34	4
ohj7i1n5	selfed	532	2.6	4
ohj7i1n6	selfed	554	2.41	3
ohj7i2n1	selfed	540	0.5	3
ohj7i2n10	selfed	604	0.96	2
ohj7i2n11	selfed	574	1.46	2
ohj7i2n12	selfed	606	1.07	2
ohj7i2n13	selfed	636	1.54	2
ohj7i2n14	selfed	546	2.51	2
ohj7i2n4	selfed	566	2.71	4
ohj7i2n5	selfed	610	3.64	3
ohj7i2n8	selfed	596	3.82	3
ohj7i2n9	selfed	624	1.17	3
ohj7i3n1	selfed	554	0.82	4
ohj7i3n10	selfed	568	0.17	2
ohj7i3n2	selfed	560	1.02	4
ohj7i3n3	selfed	606	0.09	3
ohj7i3n4	selfed	550	1.56	3
ohj7i3n5	selfed	644	1.25	3
ohj7i3n6	selfed	586	0	1
ohj7i3n7	selfed	536	0.51	2
ohj7i3n8	selfed	522	2.17	2
ohj7i3n9	selfed	600	1.35	2
k(13x110)x(13x66)n1	outcrossed	552	1.56	3
k(13x110)x(13x66)n10	outcrossed	548	3.22	3
k(13x110)x(13x66)n11	outcrossed	606	3.54	3
k(13x110)x(13x66)n12	outcrossed	638	1.51	3
k(13x110)x(13x66)n13	outcrossed	600	2.88	3
k(13x110)x(13x66)n14	outcrossed	656	4.61	3
k(13x110)x(13x66)n2	outcrossed	542	1.04	3
k(13x110)x(13x66)n3	outcrossed	560	1.12	3
k(13x110)x(13x66)n4	outcrossed	600	1	3
k(13x110)x(13x66)n5	outcrossed	518	4.42	3
k(13x110)x(13x66)n6	outcrossed	616	2.61	3
k(13x110)x(13x66)n7	outcrossed	552	4.3	3
k(13x110)x(13x66)n8	outcrossed	554	3.61	3
k(13x110)x(13x66)n9	outcrossed	616	1.26	3
k(22)x(8x93)n1	outcrossed	424	1.29	3
k(22)x(8x93)n2	outcrossed	426	2.45	4
k(22x8)x(82)n1	outcrossed	428	2.88	3
k(22x8)x(82)n2	outcrossed	428	1.28	3
k(22x8)x(82)n3	outcrossed	434	1.21	3
k(22x8)x(82x93)n1	outcrossed	418	2.58	3
k(22x8)x(82x93)n2	outcrossed	408	2.6	3
k(22x8)x(8x93)n1	outcrossed	438	1.17	3
k(22x8)x(8x93)n2	outcrossed	454	0.89	3
k(8x93)x(22x8)n1	outcrossed	448	0.35	3
k(8x93)x(22x8)n2	outcrossed	438	1.23	3
k(8x93)x(82)n1	outcrossed	438	0.57	3
k(8x93)x(82)n2	outcrossed	418	1.39	3
k(8x93)x(82)n3	outcrossed	440	0.5	3
k(8x93)x(82)n4	outcrossed	438	0.92	3
k(8x93)x22x8)n1	outcrossed	458	0	1
k109x107n1	outcrossed	524	1.56	4
k109x110n1	outcrossed	520	0.47	3
k109x13n1	outcrossed	510	2.48	3
k109x13n2	outcrossed	524	0.68	3
k109x67n1	outcrossed	528	1.89	5
k109x7n1	outcrossed	524	1.28	3
k110x106n1	outcrossed	506	1.62	3
k110x107n2	outcrossed	490	2.76	3
k110x109n1	outcrossed	498	1.8	4
k110x13n1	outcrossed	528	3.31	5
k110x66n1	outcrossed	512	0.54	3
k13x106n1	outcrossed	504	1.32	3
k13x107n1	outcrossed	528	0.98	3
k13x107n2	outcrossed	592	0.36	3
k13x109n1	outcrossed	474	0.9	3
k13x110n1	outcrossed	584	1.62	4
k13x110n2	outcrossed	492	2.02	5
k13x110n3	outcrossed	502	2.85	4
k13x110n4	outcrossed	480	3.27	5
k13x110n5	outcrossed	526	1.91	3
k13x110n6	outcrossed	520	1.67	3
k13x110n7	outcrossed	548	1.96	3
k13x110n8	outcrossed	498	1.61	3
k13x66n1	outcrossed	606	0.49	3
k13x66n2	outcrossed	626	2.4	6
k13x66n3	outcrossed	558	2.26	3
k13x7n1	outcrossed	536	2.36	3
k22x68n1	outcrossed	414	0.84	3
k22x73n1	outcrossed	400	3.24	4
k22x7n1	outcrossed	490	0.75	4
k22x7n10	outcrossed	452	0.27	2
k22x7n11	outcrossed	456	0.21	3
k22x7n12	outcrossed	484	0.11	3
k22x7n13	outcrossed	478	0.47	3
k22x7n14	outcrossed	494	0.28	3
k22x7n15	outcrossed	438	1.75	3
k22x7n16	outcrossed	446	0	1
k22x7n18	outcrossed	490	0.53	2
k22x7n19	outcrossed	450	0.92	2
k22x7n2	outcrossed	504	1.25	3
k22x7n20	outcrossed	440	1.59	3
k22x7n21	outcrossed	440	1.16	3
k22x7n22	outcrossed	470	0.61	2
k22x7n23	outcrossed	472	1.48	3
k22x7n25	outcrossed	458	0.61	3
k22x7n26	outcrossed	448	0.92	3
k22x7n27	outcrossed	486	0.88	3
k22x7n28	outcrossed	490	0.83	3
k22x7n29	outcrossed	488	0.78	3
k22x7n3	outcrossed	498	0.3	4
k22x7n4	outcrossed	510	1.16	3
k22x7n5	outcrossed	504	1.55	4
k22x7n6	outcrossed	476	1.37	3
k22x7n7	outcrossed	484	1.05	3
k22x7n8	outcrossed	496	0.78	6
k22x7n9	outcrossed	488	0.8	2
k22x82n1	outcrossed	434	1.01	6
k22x82n2	outcrossed	430	1.07	3
k22x86n1	outcrossed	414	0.86	4
k22x86n2	outcrossed	426	0.15	3
k22x8n1	outcrossed	430	1.07	4
k22x93n1	outcrossed	418	1.28	3
k7x107n1	outcrossed	526	3.35	5
k7x107n2	outcrossed	584	1.5	3
k7x109n1	outcrossed	552	1.52	3
k7x13n1	outcrossed	524	1.55	3
k82x93n1	outcrossed	452	2.77	5
k8x22n1	outcrossed	424	2	4
k8x69n1	outcrossed	466	2.49	4
k8x73n1	outcrossed	410	1.25	3
k8x73n2	outcrossed	440	1.33	3
k8x82n1	outcrossed	430	1.24	6
k8x86n1	outcrossed	428	1.5	3
k8x86n2	outcrossed	440	1.42	3
k8x93n1	outcrossed	430	0.85	4
k93x22n1	outcrossed	456	1.93	3
k93x22n2	outcrossed	438	0.62	3
k93x69n1	outcrossed	476	0.66	3
k93x82n1	outcrossed	436	0.58	3
k93x82n2	outcrossed	426	0.21	3
k93x86n1	outcrossed	426	2.53	3
k93x86n2	outcrossed	456	1.53	4
k93x8n1	outcrossed	440	2.87	1
k93x8n2	outcrossed	478	0.23	3
ik1	selfedlinecross	500	1.17	3
ik2	selfedlinecross	500	0.43	3
ik3	selfedlinecross	498	0.74	3
ik4	selfedlinecross	526	1.42	3
ik5	selfedlinecross	540	1.2	3
ik6	selfedlinecross	524	0.5	3
ik7	selfedlinecross	510	0.97	3

## Sheet: Supplementary table 2
Samples				Male peak position (relative to 2C)						MP "pattern"		Male peak relative frequency
clone	category	# samples	2C genome size (Mbp)	M1	M2	M3	M4	M5	M6	completea	# MPb	M1	M2	M3	M4	M5	M6
ohj103	naturalpopulation	1	478	0.447	0.497	0.55				1	3	0.432519	0.441401	0.126079
ohj104	naturalpopulation	2	458	0.461	0.535					1	2	0.533906	0.466094
ohj109	naturalpopulation	1	524	0.418	0.447	0.485	0.515	0.556	0.581	1	6	0.0738109	0.0413283	0.212007	0.395592	0.177784	0.099478
ohj67	naturalpopulation	1	544	0.416	0.458	0.495	0.536	0.572		1	5	0.114572	0.288839	0.332592	0.193178	0.0708194
ohj69	naturalpopulation	2	456	0.466	0.53					1	2	0.533906	0.466094
ohj7	naturalpopulation	2	524	0.4025	0.467	0.529	0.594			1	4	0.0275859	0.412903	0.480766	0.0787445
ohj71	naturalpopulation	2	468	0.469	0.527					1	2	0.498119	0.501881
ohj76	naturalpopulation	2	470	0.447	0.4985	0.55				1	3	0.322583	0.496135	0.181282
ohj80	naturalpopulation	2	484	0.449	0.5	0.5495				1	3	0.324169	0.488456	0.187375
ohj81	naturalpopulation	1	464	0.466	0.527					1	2	0.6298	0.3702
ohj85	naturalpopulation	2	466	0.4385	0.496	0.5555				1	3	0.103652	0.622244	0.274104
ohj90	naturalpopulation	1	484	0.438	0.496	0.558				1	3	0.106707	0.598704	0.294588
ohj91	naturalpopulation	2	462	0.463	0.535					1	2	0.514238	0.485762
ohj96	naturalpopulation	1	498	0.43	0.496	0.563				1	3	0.0657647	0.671697	0.262538
ohj98	naturalpopulation	1	500	0.417	0.477	0.521	0.573			1	4	0.0697259	0.329261	0.519368	0.0816448
k109x13n2	outbred	2	520	0.4445	0.485	0.5095	0.5515			1	4	0.271805	0.235862	0.236879	0.255454
k110x109n1	outbred	1	494	0.432	0.5	0.568	0.64			0	5	0.146818	0.548809	0.252831	0.0515424
k13x109n1	outbred	3	471.787	0.476667	0.521					1	2	0.684379	0.315621
k13x110n2	outbred	6	490.095	0.4665	0.5305					1	2	0.518049	0.481951
k8x69n1	outbred	3	456	0.467	0.528					1	2	0.609789	0.390211
k93x22n1	outbred	2	450.662	0.4685	0.5285					1	2	0.503606	0.496394
k93x69n1	outbred	1	479.533	0.44	0.499	0.559				1	3	0.0630473	0.76811	0.168843
ik1	selfed	1	500	0.424	0.499	0.565				1	3	0.113273	0.74846	0.138267
ik2	selfed	1	500	0.427	0.499	0.566				1	3	0.0996094	0.691127	0.209263
ik3	selfed	1	494	0.434	0.503	0.574				1	3	0.0860538	0.679142	0.234804
ik4	selfed	1	526	0.471	0.532	0.59				0	4	0.344731	0.552067	0.103202
ik5	selfed	1	540	0.401	0.465	0.535	0.601			1	4	0.0431905	0.339566	0.527056	0.090187
ik6	selfed	2	526	0.4655	0.5315	0.595				0	4	0.275561	0.599038	0.125401
ik7	selfed	1	510	0.424	0.499	0.563				1	3	0.0983085	0.652969	0.248723
ohj7i2n11	selfed	2	580	0.376	0.44	0.4985	0.5575			0	5	0.0392687	0.143732	0.519863	0.297136
ohj7i2n14	selfed	2	534	0.4085	0.469	0.5295	0.5885			1	4	0.0857042	0.445568	0.387865	0.0808619
ohj7i3n10	selfed	2	568	0.439	0.4985	0.5565				1	5	0.19284	0.516795	0.290365
ohj7i3n2	selfed	2	568	0.38	0.438	0.498	0.555			0	5	0.0561418	0.263866	0.679992
ohj7i3n7	selfed	3	534	0.466333	0.529	0.593				0	4	0.317174	0.461262	0.221565
a few clones showed incomplete, asymmetric male peak patterns (value: 0) because one of the peripheric MPs was missing, or invisible
b real number of male peaks, based on the assumption of a symetric male peak pattern

## Sheet: Supplementary table 3
Clone	Category	2C genome size (Mbp)	mean RCV	mean CVFP	# samples
ohj103	naturalpopulation	466.982	3.039	2.766	3		CVFP: Coefficient of variance of the diploid, female peak
ohj104	naturalpopulation	458.048	3.058	2.694	2
ohj105	naturalpopulation	514.17	3.702	2.492	3
ohj106	naturalpopulation	522.568	2.986	2.954	3
ohj107	naturalpopulation	521.428	2.923	2.845	1
ohj108	naturalpopulation	506.388	2.591	3.309	1
ohj109	naturalpopulation	526.392	3.478	2.761	3
ohj110	naturalpopulation	525.792	3.114	2.913	2
ohj13	naturalpopulation	539.73	3.776	2.599	3
ohj64	naturalpopulation	488.594	2.871	3.072	1
ohj66	naturalpopulation	547.002	3.388	2.954	3
ohj67	naturalpopulation	543.304	3.54	2.551	1
ohj69	naturalpopulation	455.062	2.331	3.145	2
ohj7	naturalpopulation	525.26	3.026	2.853	4
ohj71	naturalpopulation	474.806	3.301	2.699	3
ohj72	naturalpopulation	772.224	5.448	2.486	10
ohj73	naturalpopulation	428.876	1.259	3.498	1
ohj74	naturalpopulation	458.668	1.906	2.885	1
ohj75	naturalpopulation	508.144	2.964	2.737	2
ohj76	naturalpopulation	462.542	2.966	2.897	2
ohj8	naturalpopulation	437.208	1.365	2.442	2
ohj80	naturalpopulation	484.238	2.953	2.761	2
ohj81	naturalpopulation	463.322	3.3	2.659	2
ohj82	naturalpopulation	418.606	1.163	3.221	1
ohj85	naturalpopulation	466.81	3.439	2.225	2
ohj86	naturalpopulation	431.236	1.37	3.168	1
ohj90	naturalpopulation	484.446	2.802	3.021	1
ohj91	naturalpopulation	460.922	2.837	3.001	2
ohj93	naturalpopulation	460.73	2.285	3.398	1
ohj96	naturalpopulation	493.23	2.546	3.008	3
ohj97	naturalpopulation	466.8	2.636	2.559	1
ohj98	naturalpopulation	501.444	2.794	2.83	3
k(13x110)x(13x66)n12	outcrossed	642.08	4.061	2.387	3
k(13x110)x(13x66)n13	outcrossed	604.17	4.196	2.261	1
k(13x110)x(13x66)n14	outcrossed	637.556	3.536	2.498	2
k(22)x(8x93)n1	outcrossed	428.606	1.613	2.596	3
k(22)x(8x93)n2	outcrossed	438.928	1.696	3.043	4
k(22x8)x(82x93)n1	outcrossed	431.618	1.302	2.598	3
k(22x8)x(82x93)n2	outcrossed	422.218	1.285	2.586	3
k(22x8)x(8x93)n2	outcrossed	454.91	1.566	2.723	3
k(8x93)x(82)n2	outcrossed	426.11	1.304	2.433	3
k(8x93)x(82)n3	outcrossed	437.752	1.565	2.535	3
k(8x93)x(82)n4	outcrossed	432.494	1.294	2.476	2
k109x13n2	outcrossed	519.014	3.456	2.496	3
k109x67n1	outcrossed	534.728	4.167	2.122	1
k109x7n1	outcrossed	515.428	2.388	2.62	1
k110x109n1	outcrossed	495.794	3.954	2.638	1
k13x107n1	outcrossed	533.47	3.629	2.885	1
k13x107n2	outcrossed	589.238	3.86	2.862	4
k13x109n1	outcrossed	471.764	2.038	2.936	3
k13x110n1	outcrossed	584.12	3.105	2.794	3
k13x110n2	outcrossed	502.406	3.045	2.487	6
k13x110n4	outcrossed	474.794	3.147	3.246	1
k13x66n1	outcrossed	606.332	3.519	2.654	2
k22x73n1	outcrossed	410.594	1.174	2.607	1
k22x82n1	outcrossed	427.388	1.506	2.493	3
k22x86n1	outcrossed	419.984	1.259	2.539	1
k22x8n1	outcrossed	434.094	1.311	2.706	1
k7x107n1	outcrossed	529.384	3.301	2.46	1
k82x93n1	outcrossed	431.61	1.147	2.81	3
k8x22n1	outcrossed	427.972	1.867	2.568	1
k8x69n1	outcrossed	455.552	2.399	2.954	3
k8x82n1	outcrossed	429.142	1.288	2.463	3
k8x86n1	outcrossed	427.33	1.165	2.231	1
k8x86n2	outcrossed	432.456	1.601	1.977	2
k8x93n1	outcrossed	431.776	1.832	2.417	1
k93x22n1	outcrossed	450.838	2.658	2.665	2
k93x22n2	outcrossed	434.47	1.247	2.679	3
k93x69n1	outcrossed	479.642	2.733	2.293	1
k93x82n1	outcrossed	437.216	1.354	3.018	1
k93x8n2	outcrossed	479.76	2.503	2.66	1
ohj22i1n7	selfed	427.342	1.291	2.48	2
ohj22i2n10	selfed	434.964	1.352	2.675	3
ohj22i2n11	selfed	424.626	1.33	2.403	3
ohj22i2n12	selfed	429.606	1.363	2.375	3
ohj22i2n13	selfed	432.606	1.284	2.592	3
ohj22i2n14	selfed	434.152	1.364	2.487	3
ohj22i3n13	selfed	423.802	1.172	2.538	2
ohj22i3n14	selfed	424.402	1.505	2.711	4
ohj22i3n15	selfed	420.056	1.352	2.221	2
ohj22i3n19	selfed	422.618	1.501	2.712	3
ohj22i4n2	selfed	434.532	1.324	2.344	1
ohj7i2n11	selfed	581.782	4.125	2.138	3
ohj7i2n12	selfed	612.44	3.959	2.592	1
ohj7i2n14	selfed	531.774	4.92	1.945	2
ohj7i3n10	selfed	567.592	3.479	2.501	2
ohj7i3n2	selfed	567.598	3.621	2.545	2
ohj7i3n5	selfed	632.418	4.127	3.026	1
ohj7i3n7	selfed	532.978	3.468	2.198	3
ohj7i3n8	selfed	509.982	2.987	2.785	3
ik1	selfedlinecross	499.786	3.258	2.71	2
ik2	selfedlinecross	500.296	3.449	2.551	1
ik3	selfedlinecross	494.254	3.316	2.557	1
ik5	selfedlinecross	539.194	3.514	2.958	1
ik6	selfedlinecross	525.258	2.909	3.191	2
ik7	selfedlinecross	509.91	3.635	2.517	1
